# Supplementary material for: Bacterial Communities of Ixodes scapularis from Central Pennsylvania, USA
Source: Insects. 2020 Oct 20;11(10):718. doi: 10.3390/insects11100718 (PMC7593946; doi:10.3390/insects11100718)
Supplement: Supplementary file 1 [file insects-11-00718-s001.zip]

Archive with 23 entries (20 files):
- SupplFigs_highres/
- SupplFigs_highres/.DS_Store
- __MACOSX/
- __MACOSX/SupplFigs_highres/
- __MACOSX/SupplFigs_highres/._.DS_Store
- SupplFigs_highres/Supplemental_legends.pdf
- __MACOSX/SupplFigs_highres/._Supplemental_legends.pdf
- SupplFigs_highres/FigureS2.pdf
- __MACOSX/SupplFigs_highres/._FigureS2.pdf
- SupplFigs_highres/FigureS3.pdf
- __MACOSX/SupplFigs_highres/._FigureS3.pdf
- SupplFigs_highres/FigureS1.pdf
- __MACOSX/SupplFigs_highres/._FigureS1.pdf
- SupplFigs_highres/FigureS4.pdf
- __MACOSX/SupplFigs_highres/._FigureS4.pdf
- SupplFigs_highres/FigureS5.pdf
- __MACOSX/SupplFigs_highres/._FigureS5.pdf
- SupplFigs_highres/FigureS7.pdf
- __MACOSX/SupplFigs_highres/._FigureS7.pdf
- SupplFigs_highres/FigureS6.pdf
- __MACOSX/SupplFigs_highres/._FigureS6.pdf
- Supplementary_Table1.csv
- __MACOSX/._Supplementary_Table1.csv
